# Supplementary material for: The MACROD2 rs6110695 A>G Polymorphism and the Metabolites Indoleacrylic Acid and Butyrylcarnitine Potentially Have Clinical Relevance to WBC Count Prediction
Source: J Pers Med. 2024 Aug 22;14(8):889. doi: 10.3390/jpm14080889 (PMC11355238; doi:10.3390/jpm14080889)
Supplement: Supplementary file 1 [file jpm-14-00889-s001.zip]

Archive with 1 entries (1 files):
- jpm-3139075-supplementary.pdf
